# Supplementary material for: Leopard subspecies conservation under climate and land‐use change
Source: Ecol Evol. 2024 May 21;14(5):e11391. doi: 10.1002/ece3.11391 (PMC11109047; doi:10.1002/ece3.11391)
Supplement: Supplementary file 1 — Data S1. [file ECE3-14-e11391-s001.csv]

Subspecies	LAT	LONG
Panthera_pardus_nimr	39.973	22.238
Panthera_pardus_nimr	56.100	25.500
Panthera_pardus_nimr	42.300	18.200
Panthera_pardus_nimr	35.750	30.190
Panthera_pardus_nimr	35.440	30.320
Panthera_pardus_nimr	35.580	31.230
Panthera_pardus_nimr	35.560	31.610
Panthera_pardus_nimr	42.717	18.050
Panthera_pardus_nimr	42.391	17.903
Panthera_pardus_nimr	42.648	18.118
Panthera_pardus_nimr	42.069	19.677
Panthera_pardus_nimr	42.500	18.200
Panthera_pardus_nimr	42.250	18.960
Panthera_pardus_nimr	35.320	31.650
Panthera_pardus_nimr	35.300	31.770
Panthera_pardus_nimr	42.578	18.301
Panthera_pardus_nimr	42.093	18.955
Panthera_pardus_nimr	42.830	19.090
Panthera_pardus_nimr	56.440	25.930
Panthera_pardus_nimr	35.100	31.500
Panthera_pardus_nimr	35.740	32.980
Panthera_pardus_nimr	35.160	31.660
Panthera_pardus_nimr	42.650	18.210
Panthera_pardus_nimr	41.080	19.120
Panthera_pardus_nimr	42.160	19.220
Panthera_pardus_nimr	42.350	19.280
Panthera_pardus_nimr	56.250	25.990
Panthera_pardus_nimr	56.250	26.180
Panthera_pardus_nimr	35.240	31.310
Panthera_pardus_nimr	41.630	19.160
Panthera_pardus_nimr	40.840	23.460
Panthera_pardus_nimr	39.330	24.280
Panthera_pardus_nimr	35.050	30.000
Panthera_pardus_nimr	44.500	13.690
Panthera_pardus_nimr	46.910	14.060
Panthera_pardus_nimr	42.860	19.000
Panthera_pardus_nimr	39.780	21.410
Panthera_pardus_nimr	57.410	23.200
Panthera_pardus_nimr	42.026	19.215
Panthera_pardus_nimr	38.837	24.283
Panthera_pardus_nimr	38.983	24.283
Panthera_pardus_nimr	38.980	24.380
Panthera_pardus_nimr	42.917	17.633
Panthera_pardus_nimr	46.020	13.470
Panthera_pardus_nimr	45.800	13.500
Panthera_pardus_nimr	45.840	13.870
Panthera_pardus_nimr	42.650	17.300
Panthera_pardus_nimr	48.240	14.470
Panthera_pardus_nimr	42.483	18.033
Panthera_pardus_nimr	41.250	20.033
Panthera_pardus_nimr	37.333	25.250
Panthera_pardus_nimr	42.233	18.633
Panthera_pardus_nimr	42.217	18.767
Panthera_pardus_nimr	42.117	18.867
Panthera_pardus_nimr	42.250	19.133
Panthera_pardus_nimr	41.858	19.833
Panthera_pardus_nimr	39.250	23.983
Panthera_pardus_nimr	38.950	24.183
Panthera_pardus_nimr	37.800	25.833
Panthera_pardus_nimr	36.917	26.250
Panthera_pardus_nimr	37.650	26.633
Panthera_pardus_nimr	40.367	20.933
Panthera_pardus_nimr	40.217	20.967
Panthera_pardus_nimr	40.483	20.967
Panthera_pardus_nimr	39.033	23.517
Panthera_pardus_nimr	38.833	24.083
Panthera_pardus_nimr	39.117	24.267
Panthera_pardus_nimr	38.050	24.317
Panthera_pardus_nimr	38.867	24.383
Panthera_pardus_nimr	38.333	24.417
Panthera_pardus_nimr	38.500	24.500
Panthera_pardus_nimr	38.833	24.517
Panthera_pardus_nimr	38.167	24.517
Panthera_pardus_nimr	38.300	24.567
Panthera_pardus_nimr	38.100	25.817
Panthera_pardus_nimr	37.533	26.133
Panthera_pardus_nimr	38.167	26.300
Panthera_pardus_nimr	37.217	26.400
Panthera_pardus_nimr	37.550	26.500
Panthera_pardus_nimr	42.940	16.592
Panthera_pardus_nimr	43.117	17.467
Panthera_pardus_nimr	42.036	19.321
Panthera_pardus_nimr	41.150	20.450
Panthera_pardus_nimr	37.333	25.500
Panthera_pardus_nimr	38.083	26.250
Panthera_pardus_nimr	44.210	15.500
Panthera_pardus_nimr	44.290	16.030
Panthera_pardus_nimr	41.470	20.020
Panthera_pardus_nimr	39.783	22.700
Panthera_pardus_nimr	38.750	24.167
Panthera_pardus_nimr	41.383	19.733
Panthera_pardus_nimr	38.117	25.667
Panthera_pardus_nimr	37.850	26.083
Panthera_pardus_nimr	38.250	26.167
Panthera_pardus_nimr	37.150	26.267
Panthera_pardus_nimr	56.050	25.790
Panthera_pardus_nimr	43.656	15.877
Panthera_pardus_nimr	41.671	19.705
Panthera_pardus_nimr	39.017	24.583
Panthera_pardus_nimr	37.967	25.933
Panthera_pardus_nimr	35.010	31.160
Panthera_pardus_nimr	35.850	33.420
Panthera_pardus_nimr	43.680	16.130
Panthera_pardus_nimr	41.500	19.800
Panthera_pardus_nimr	56.160	25.310
Panthera_pardus_nimr	56.100	25.990
Panthera_pardus_nimr	54.180	17.250
Panthera_pardus_nimr	57.100	23.160
Panthera_pardus_nimr	34.740	30.910
Panthera_pardus_nimr	40.733	20.883
Panthera_pardus_nimr	56.233	25.767
Panthera_pardus_nimr	56.317	25.867
Panthera_pardus_nimr	56.367	26.300
Panthera_pardus_nimr	53.549	17.279
Panthera_pardus_nimr	42.160	19.100
Panthera_pardus_nimr	36.180	35.580
Panthera_pardus_nimr	43.239	16.270
Panthera_pardus_nimr	44.194	16.760
Panthera_pardus_nimr	40.161	21.313
Panthera_pardus_nimr	54.860	17.547
Panthera_pardus_nimr	40.240	21.112
Panthera_pardus_nimr	38.801	24.971
Panthera_pardus_nimr	57.103	19.261
Panthera_pardus_nimr	34.951	30.436
Panthera_pardus_nimr	34.616	30.475
Panthera_pardus_nimr	34.734	30.490
Panthera_pardus_nimr	34.923	30.574
Panthera_pardus_nimr	34.662	30.579
Panthera_pardus_nimr	34.793	30.579
Panthera_pardus_nimr	35.188	30.599
Panthera_pardus_nimr	35.063	30.614
Panthera_pardus_nimr	34.894	30.664
Panthera_pardus_nimr	34.764	30.683
Panthera_pardus_nimr	35.046	30.722
Panthera_pardus_nimr	34.839	30.765
Panthera_pardus_nimr	34.691	30.805
Panthera_pardus_nimr	35.163	30.885
Panthera_pardus_nimr	35.363	30.928
Panthera_pardus_nimr	35.040	30.930
Panthera_pardus_nimr	35.367	31.078
Panthera_pardus_nimr	35.336	31.225
Panthera_pardus_nimr	35.257	31.418
Panthera_pardus_nimr	35.326	31.490
Panthera_pardus_nimr	35.383	31.574
Panthera_pardus_nimr	35.458	31.769
Panthera_pardus_nimr	53.254	16.751
Panthera_pardus_nimr	53.407	16.784
Panthera_pardus_nimr	53.658	16.900
Panthera_pardus_nimr	53.721	16.974
Panthera_pardus_nimr	53.819	17.020
Panthera_pardus_nimr	54.664	17.062
Panthera_pardus_nimr	53.933	17.082
Panthera_pardus_nimr	53.686	17.106
Panthera_pardus_nimr	54.250	17.138
Panthera_pardus_nimr	54.835	17.146
Panthera_pardus_nimr	53.610	17.162
Panthera_pardus_nimr	53.791	17.177
Panthera_pardus_nimr	53.703	17.217
Panthera_pardus_nimr	55.134	17.282
Panthera_pardus_nimr	55.222	17.323
Panthera_pardus_nimr	55.068	17.370
Panthera_pardus_nimr	55.222	17.439
Panthera_pardus_tulliana	46.330	39.500
Panthera_pardus_tulliana	46.050	39.520
Panthera_pardus_tulliana	45.670	39.810
Panthera_pardus_tulliana	44.480	40.170
Panthera_pardus_tulliana	45.730	40.180
Panthera_pardus_tulliana	44.590	40.290
Panthera_pardus_tulliana	44.760	40.530
Panthera_pardus_tulliana	44.960	40.560
Panthera_pardus_tulliana	43.950	40.820
Panthera_pardus_tulliana	45.140	40.870
Panthera_pardus_tulliana	44.650	41.100
Panthera_pardus_tulliana	65.720	31.630
Panthera_pardus_tulliana	69.130	34.660
Panthera_pardus_tulliana	71.000	34.100
Panthera_pardus_tulliana	69.170	32.940
Panthera_pardus_tulliana	47.030	39.510
Panthera_pardus_tulliana	46.030	40.100
Panthera_pardus_tulliana	46.630	40.160
Panthera_pardus_tulliana	47.150	41.190
Panthera_pardus_tulliana	31.920	40.160
Panthera_pardus_tulliana	67.500	35.360
Panthera_pardus_tulliana	71.140	37.920
Panthera_pardus_tulliana	71.000	35.000
Panthera_pardus_tulliana	68.870	34.640
Panthera_pardus_tulliana	69.190	34.020
Panthera_pardus_tulliana	69.020	35.280
Panthera_pardus_tulliana	58.680	37.720
Panthera_pardus_tulliana	68.650	35.870
Panthera_pardus_tulliana	69.600	34.320
Panthera_pardus_tulliana	46.590	44.450
Panthera_pardus_tulliana	46.761	42.829
Panthera_pardus_tulliana	55.500	38.200
Panthera_pardus_tulliana	29.640	36.200
Panthera_pardus_tulliana	43.070	43.190
Panthera_pardus_tulliana	43.340	43.230
Panthera_pardus_tulliana	61.900	35.850
Panthera_pardus_tulliana	58.510	37.790
Panthera_pardus_tulliana	31.300	40.650
Panthera_pardus_tulliana	45.000	39.980
Panthera_pardus_tulliana	47.150	31.810
Panthera_pardus_tulliana	55.500	39.000
Panthera_pardus_tulliana	43.950	42.220
Panthera_pardus_tulliana	48.840	38.750
Panthera_pardus_tulliana	30.470	36.990
Panthera_pardus_tulliana	32.000	36.600
Panthera_pardus_tulliana	60.000	37.170
Panthera_pardus_tulliana	56.420	38.530
Panthera_pardus_tulliana	47.836	41.559
Panthera_pardus_tulliana	66.500	37.770
Panthera_pardus_tulliana	72.910	37.200
Panthera_pardus_tulliana	54.330	36.620
Panthera_pardus_tulliana	48.190	38.230
Panthera_pardus_tulliana	70.000	37.700
Panthera_pardus_tulliana	62.930	35.670
Panthera_pardus_tulliana	58.060	37.900
Panthera_pardus_tulliana	57.950	37.990
Panthera_pardus_tulliana	54.100	37.620
Panthera_pardus_tulliana	61.640	35.880
Panthera_pardus_tulliana	55.700	38.200
Panthera_pardus_tulliana	58.100	37.810
Panthera_pardus_tulliana	56.680	38.480
Panthera_pardus_tulliana	57.770	38.140
Panthera_pardus_tulliana	66.550	37.680
Panthera_pardus_tulliana	53.870	29.560
Panthera_pardus_tulliana	52.790	29.710
Panthera_pardus_tulliana	56.220	37.570
Panthera_pardus_tulliana	48.450	36.620
Panthera_pardus_tulliana	50.760	33.690
Panthera_pardus_tulliana	46.410	39.210
Panthera_pardus_tulliana	40.900	43.400
Panthera_pardus_tulliana	44.950	41.860
Panthera_pardus_tulliana	45.120	42.400
Panthera_pardus_tulliana	46.600	41.800
Panthera_pardus_tulliana	46.060	39.150
Panthera_pardus_tulliana	44.220	40.220
Panthera_pardus_tulliana	44.910	40.780
Panthera_pardus_tulliana	42.120	41.361
Panthera_pardus_tulliana	42.990	41.640
Panthera_pardus_tulliana	43.320	42.330
Panthera_pardus_tulliana	41.750	41.590
Panthera_pardus_tulliana	46.240	41.840
Panthera_pardus_tulliana	44.820	41.710
Panthera_pardus_tulliana	40.540	43.460
Panthera_pardus_tulliana	45.490	39.810
Panthera_pardus_tulliana	44.800	40.000
Panthera_pardus_tulliana	45.250	39.650
Panthera_pardus_tulliana	45.180	39.760
Panthera_pardus_tulliana	45.820	39.820
Panthera_pardus_tulliana	44.750	39.880
Panthera_pardus_tulliana	44.800	40.100
Panthera_pardus_tulliana	57.900	37.900
Panthera_pardus_tulliana	58.350	37.690
Panthera_pardus_tulliana	61.430	35.810
Panthera_pardus_tulliana	56.150	38.250
Panthera_pardus_tulliana	46.983	41.900
Panthera_pardus_tulliana	27.330	37.850
Panthera_pardus_tulliana	27.750	37.300
Panthera_pardus_tulliana	43.990	38.660
Panthera_pardus_tulliana	44.580	37.300
Panthera_pardus_tulliana	56.380	37.550
Panthera_pardus_tulliana	61.230	30.820
Panthera_pardus_tulliana	46.160	39.320
Panthera_pardus_tulliana	44.900	42.640
Panthera_pardus_tulliana	46.450	41.200
Panthera_pardus_tulliana	46.390	38.400
Panthera_pardus_tulliana	58.670	37.580
Panthera_pardus_tulliana	45.950	39.190
Panthera_pardus_tulliana	48.740	38.610
Panthera_pardus_tulliana	46.030	38.900
Panthera_pardus_tulliana	48.310	38.690
Panthera_pardus_tulliana	46.740	39.750
Panthera_pardus_tulliana	46.130	39.880
Panthera_pardus_tulliana	70.400	43.900
Panthera_pardus_tulliana	45.330	39.760
Panthera_pardus_tulliana	44.630	39.950
Panthera_pardus_tulliana	45.050	40.110
Panthera_pardus_tulliana	44.290	40.670
Panthera_pardus_tulliana	46.870	38.910
Panthera_pardus_tulliana	46.460	39.010
Panthera_pardus_tulliana	44.770	40.270
Panthera_pardus_tulliana	46.729	41.286
Panthera_pardus_tulliana	44.280	41.690
Panthera_pardus_tulliana	54.440	36.840
Panthera_pardus_tulliana	41.910	34.460
Panthera_pardus_tulliana	48.340	39.080
Panthera_pardus_tulliana	45.240	43.150
Panthera_pardus_tulliana	57.031	37.840
Panthera_pardus_tulliana	56.604	37.878
Panthera_pardus_tulliana	46.344	38.872
Panthera_pardus_tulliana	46.323	39.021
Panthera_pardus_tulliana	47.976	39.033
Panthera_pardus_tulliana	44.750	41.810
Panthera_pardus_tulliana	44.660	42.710
Panthera_pardus_tulliana	46.450	41.350
Panthera_pardus_tulliana	51.220	36.270
Panthera_pardus_tulliana	57.080	30.280
Panthera_pardus_tulliana	45.860	38.790
Panthera_pardus_tulliana	51.920	32.330
Panthera_pardus_tulliana	45.330	38.930
Panthera_pardus_tulliana	47.020	41.490
Panthera_pardus_tulliana	46.050	39.000
Panthera_pardus_tulliana	45.440	39.200
Panthera_pardus_tulliana	46.000	39.300
Panthera_pardus_tulliana	44.420	42.480
Panthera_pardus_tulliana	45.480	43.110
Panthera_pardus_tulliana	43.300	42.900
Panthera_pardus_tulliana	45.133	33.750
Panthera_pardus_tulliana	67.820	34.590
Panthera_pardus_tulliana	70.370	33.980
Panthera_pardus_tulliana	72.280	36.850
Panthera_pardus_tulliana	70.810	36.730
Panthera_pardus_tulliana	63.770	35.120
Panthera_pardus_tulliana	66.960	36.760
Panthera_pardus_tulliana	67.820	34.780
Panthera_pardus_tulliana	64.900	35.990
Panthera_pardus_tulliana	64.900	34.020
Panthera_pardus_tulliana	62.190	34.340
Panthera_pardus_tulliana	70.150	34.680
Panthera_pardus_tulliana	68.100	36.000
Panthera_pardus_tulliana	44.790	42.160
Panthera_pardus_tulliana	51.570	35.430
Panthera_pardus_tulliana	51.270	28.890
Panthera_pardus_tulliana	55.430	31.620
Panthera_pardus_tulliana	54.510	29.210
Panthera_pardus_tulliana	60.460	27.200
Panthera_pardus_tulliana	49.420	36.810
Panthera_pardus_tulliana	52.110	35.960
Panthera_pardus_tulliana	51.730	35.670
Panthera_pardus_tulliana	57.010	32.780
Panthera_pardus_tulliana	50.640	36.930
Panthera_pardus_tulliana	51.250	29.020
Panthera_pardus_tulliana	57.710	37.030
Panthera_pardus_tulliana	55.670	36.710
Panthera_pardus_tulliana	52.450	34.610
Panthera_pardus_tulliana	51.620	35.940
Panthera_pardus_tulliana	45.840	32.520
Panthera_pardus_tulliana	46.017	42.676
Panthera_pardus_tulliana	31.570	40.440
Panthera_pardus_tulliana	45.767	35.050
Panthera_pardus_tulliana	51.390	30.960
Panthera_pardus_tulliana	56.240	37.250
Panthera_pardus_tulliana	41.950	37.600
Panthera_pardus_tulliana	45.610	39.660
Panthera_pardus_tulliana	46.150	38.900
Panthera_pardus_tulliana	46.320	39.130
Panthera_pardus_tulliana	45.920	39.470
Panthera_pardus_tulliana	44.950	39.830
Panthera_pardus_tulliana	70.790	35.470
Panthera_pardus_tulliana	45.083	36.117
Panthera_pardus_tulliana	66.950	34.980
Panthera_pardus_tulliana	70.910	38.150
Panthera_pardus_tulliana	70.930	35.250
Panthera_pardus_tulliana	55.272	31.815
Panthera_pardus_tulliana	58.649	35.888
Panthera_pardus_tulliana	44.600	36.650
Panthera_pardus_tulliana	55.065	31.672
Panthera_pardus_tulliana	55.435	32.235
Panthera_pardus_tulliana	44.433	36.467
Panthera_pardus_tulliana	43.483	37.100
Panthera_pardus_tulliana	40.350	37.650
Panthera_pardus_tulliana	40.414	37.725
Panthera_pardus_tulliana	40.419	37.842
Panthera_pardus_tulliana	44.100	38.867
Panthera_pardus_tulliana	45.983	35.100
Panthera_pardus_tulliana	46.150	35.100
Panthera_pardus_tulliana	45.383	35.300
Panthera_pardus_tulliana	56.090	37.551
Panthera_pardus_tulliana	48.654	38.145
Panthera_pardus_tulliana	46.547	39.552
Panthera_pardus_tulliana	46.294	42.095
Panthera_pardus_tulliana	52.918	43.355
Panthera_pardus_tulliana	48.699	38.479
Panthera_pardus_tulliana	49.684	36.910
Panthera_pardus_tulliana	41.965	38.250
Panthera_pardus_tulliana	54.660	43.227
Panthera_pardus_tulliana	42.494	37.406
Panthera_pardus_tulliana	66.680	30.277
Panthera_pardus_tulliana	40.500	43.650
Panthera_pardus_tulliana	43.220	41.500
Panthera_pardus_pardus	8.644	36.753
Panthera_pardus_pardus	4.470	36.700
Panthera_pardus_pardus	8.320	36.690
Panthera_pardus_pardus	8.411	36.591
Panthera_pardus_pardus	4.070	36.460
Panthera_pardus_pardus	-4.975	33.712
Panthera_pardus_pardus	-4.050	33.640
Panthera_pardus_pardus	-5.240	33.560
Panthera_pardus_pardus	-6.070	33.480
Panthera_pardus_pardus	-5.590	32.928
Panthera_pardus_pardus	-5.120	32.910
Panthera_pardus_pardus	-4.927	32.477
Panthera_pardus_pardus	-5.937	32.331
Panthera_pardus_pardus	-5.490	32.290
Panthera_pardus_pardus	-6.305	32.110
Panthera_pardus_pardus	-6.336	31.956
Panthera_pardus_pardus	-7.870	31.120
Panthera_pardus_pardus	28.913	30.247
Panthera_pardus_pardus	-9.120	29.820
Panthera_pardus_pardus	25.519	29.205
Panthera_pardus_pardus	33.644	28.651
Panthera_pardus_pardus	33.830	28.503
Panthera_pardus_pardus	34.306	28.496
Panthera_pardus_pardus	-10.687	28.382
Panthera_pardus_pardus	33.917	28.361
Panthera_pardus_pardus	34.028	28.250
Panthera_pardus_pardus	7.250	24.250
Panthera_pardus_pardus	36.352	22.191
Panthera_pardus_pardus	36.579	22.142
Panthera_pardus_pardus	-12.864	21.526
Panthera_pardus_pardus	36.925	19.961
Panthera_pardus_pardus	-16.402	19.558
Panthera_pardus_pardus	8.500	19.300
Panthera_pardus_pardus	8.500	18.700
Panthera_pardus_pardus	32.000	17.250
Panthera_pardus_pardus	22.300	17.200
Panthera_pardus_pardus	35.000	16.330
Panthera_pardus_pardus	25.950	15.800
Panthera_pardus_pardus	38.800	15.790
Panthera_pardus_pardus	34.000	15.700
Panthera_pardus_pardus	-14.400	15.619
Panthera_pardus_pardus	39.300	15.600
Panthera_pardus_pardus	-14.100	15.500
Panthera_pardus_pardus	5.200	15.240
Panthera_pardus_pardus	24.660	14.200
Panthera_pardus_pardus	-16.660	13.930
Panthera_pardus_pardus	-8.920	13.840
Panthera_pardus_pardus	35.000	13.600
Panthera_pardus_pardus	33.161	13.583
Panthera_pardus_pardus	-14.030	13.530
Panthera_pardus_pardus	-16.530	13.500
Panthera_pardus_pardus	22.450	13.450
Panthera_pardus_pardus	-15.840	13.400
Panthera_pardus_pardus	-16.651	13.390
Panthera_pardus_pardus	27.230	13.330
Panthera_pardus_pardus	39.920	13.240
Panthera_pardus_pardus	-12.990	13.030
Panthera_pardus_pardus	24.235	12.938
Panthera_pardus_pardus	-8.620	12.880
Panthera_pardus_pardus	35.400	12.813
Panthera_pardus_pardus	-10.300	12.650
Panthera_pardus_pardus	-8.700	12.600
Panthera_pardus_pardus	42.402	12.465
Panthera_pardus_pardus	2.500	12.378
Panthera_pardus_pardus	0.950	12.140
Panthera_pardus_pardus	14.900	12.130
Panthera_pardus_pardus	2.690	11.850
Panthera_pardus_pardus	2.160	11.850
Panthera_pardus_pardus	0.982	11.794
Panthera_pardus_pardus	42.688	11.744
Panthera_pardus_pardus	-1.480	11.660
Panthera_pardus_pardus	1.290	11.610
Panthera_pardus_pardus	-14.746	11.586
Panthera_pardus_pardus	-14.702	11.362
Panthera_pardus_pardus	6.834	11.351
Panthera_pardus_pardus	-14.218	11.338
Panthera_pardus_pardus	13.417	11.250
Panthera_pardus_pardus	14.610	11.200
Panthera_pardus_pardus	13.746	11.092
Panthera_pardus_pardus	-1.460	11.090
Panthera_pardus_pardus	1.350	11.030
Panthera_pardus_pardus	-1.267	10.887
Panthera_pardus_pardus	19.650	10.850
Panthera_pardus_pardus	47.273	10.770
Panthera_pardus_pardus	13.389	10.618
Panthera_pardus_pardus	3.240	10.550
Panthera_pardus_pardus	9.420	10.389
Panthera_pardus_pardus	46.000	10.370
Panthera_pardus_pardus	13.267	10.267
Panthera_pardus_pardus	-13.024	10.189
Panthera_pardus_pardus	45.246	9.996
Panthera_pardus_pardus	10.530	9.825
Panthera_pardus_pardus	-11.568	9.812
Panthera_pardus_pardus	-11.192	9.752
Panthera_pardus_pardus	-12.026	9.732
Panthera_pardus_pardus	-12.223	9.674
Panthera_pardus_pardus	-1.800	9.600
Panthera_pardus_pardus	-11.570	9.569
Panthera_pardus_pardus	31.186	9.554
Panthera_pardus_pardus	24.334	9.522
Panthera_pardus_pardus	-12.230	9.414
Panthera_pardus_pardus	-3.710	9.330
Panthera_pardus_pardus	42.133	9.305
Panthera_pardus_pardus	-11.138	9.173
Panthera_pardus_pardus	-12.356	9.102
Panthera_pardus_pardus	38.547	9.064
Panthera_pardus_pardus	21.000	9.000
Panthera_pardus_pardus	0.963	8.988
Panthera_pardus_pardus	26.158	8.930
Panthera_pardus_pardus	-10.778	8.921
Panthera_pardus_pardus	-12.044	8.882
Panthera_pardus_pardus	-3.740	8.737
Panthera_pardus_pardus	-11.355	8.735
Panthera_pardus_pardus	30.470	8.730
Panthera_pardus_pardus	12.516	8.721
Panthera_pardus_pardus	-11.471	8.635
Panthera_pardus_pardus	24.975	8.627
Panthera_pardus_pardus	14.603	8.625
Panthera_pardus_pardus	-11.659	8.623
Panthera_pardus_pardus	-10.660	8.520
Panthera_pardus_pardus	-13.210	8.449
Panthera_pardus_pardus	26.320	8.424
Panthera_pardus_pardus	29.330	8.417
Panthera_pardus_pardus	13.250	8.417
Panthera_pardus_pardus	-9.348	8.345
Panthera_pardus_pardus	-10.574	8.277
Panthera_pardus_pardus	13.810	8.230
Panthera_pardus_pardus	49.441	8.226
Panthera_pardus_pardus	12.710	8.190
Panthera_pardus_pardus	0.653	8.182
Panthera_pardus_pardus	13.008	8.169
Panthera_pardus_pardus	19.760	8.160
Panthera_pardus_pardus	13.938	8.143
Panthera_pardus_pardus	21.060	8.120
Panthera_pardus_pardus	13.806	8.110
Panthera_pardus_pardus	-11.800	7.960
Panthera_pardus_pardus	4.398	7.917
Panthera_pardus_pardus	-4.774	7.903
Panthera_pardus_pardus	20.217	7.766
Panthera_pardus_pardus	-12.287	7.699
Panthera_pardus_pardus	-8.465	7.563
Panthera_pardus_pardus	-11.349	7.544
Panthera_pardus_pardus	11.614	7.542
Panthera_pardus_pardus	-11.478	7.505
Panthera_pardus_pardus	-11.180	7.360
Panthera_pardus_pardus	-1.367	7.333
Panthera_pardus_pardus	-6.026	7.096
Panthera_pardus_pardus	11.706	7.072
Panthera_pardus_pardus	6.648	7.067
Panthera_pardus_pardus	30.483	7.034
Panthera_pardus_pardus	-0.148	6.926
Panthera_pardus_pardus	5.350	6.866
Panthera_pardus_pardus	-2.517	6.800
Panthera_pardus_pardus	27.218	6.767
Panthera_pardus_pardus	39.735	6.749
Panthera_pardus_pardus	33.528	6.721
Panthera_pardus_pardus	-8.550	6.617
Panthera_pardus_pardus	25.090	6.590
Panthera_pardus_pardus	-1.121	6.582
Panthera_pardus_pardus	-8.862	6.490
Panthera_pardus_pardus	5.234	6.313
Panthera_pardus_pardus	24.100	6.300
Panthera_pardus_pardus	-10.800	6.300
Panthera_pardus_pardus	28.400	6.250
Panthera_pardus_pardus	10.480	6.190
Panthera_pardus_pardus	9.349	6.158
Panthera_pardus_pardus	0.066	5.900
Panthera_pardus_pardus	9.768	5.862
Panthera_pardus_pardus	13.270	5.830
Panthera_pardus_pardus	7.350	5.817
Panthera_pardus_pardus	9.315	5.750
Panthera_pardus_pardus	-1.284	5.700
Panthera_pardus_pardus	22.300	5.650
Panthera_pardus_pardus	-7.179	5.602
Panthera_pardus_pardus	7.630	5.557
Panthera_pardus_pardus	12.316	5.545
Panthera_pardus_pardus	-8.550	5.479
Panthera_pardus_pardus	-0.613	5.454
Panthera_pardus_pardus	9.660	5.430
Panthera_pardus_pardus	-7.719	5.399
Panthera_pardus_pardus	31.878	5.354
Panthera_pardus_pardus	25.960	5.320
Panthera_pardus_pardus	8.950	5.270
Panthera_pardus_pardus	-2.579	5.262
Panthera_pardus_pardus	-4.853	5.253
Panthera_pardus_pardus	8.318	5.064
Panthera_pardus_pardus	23.040	5.030
Panthera_pardus_pardus	27.500	4.990
Panthera_pardus_pardus	31.567	4.822
Panthera_pardus_pardus	27.900	4.600
Panthera_pardus_pardus	7.446	4.549
Panthera_pardus_pardus	7.700	4.535
Panthera_pardus_pardus	29.900	4.460
Panthera_pardus_pardus	35.813	4.414
Panthera_pardus_pardus	28.276	4.403
Panthera_pardus_pardus	18.586	4.377
Panthera_pardus_pardus	10.360	4.353
Panthera_pardus_pardus	25.180	4.320
Panthera_pardus_pardus	21.180	4.320
Panthera_pardus_pardus	9.173	4.219
Panthera_pardus_pardus	29.510	4.190
Panthera_pardus_pardus	17.240	3.930
Panthera_pardus_pardus	33.841	3.895
Panthera_pardus_pardus	18.680	3.880
Panthera_pardus_pardus	33.500	3.865
Panthera_pardus_pardus	32.030	3.650
Panthera_pardus_pardus	44.171	3.628
Panthera_pardus_pardus	17.360	3.530
Panthera_pardus_pardus	39.040	3.518
Panthera_pardus_pardus	40.220	3.355
Panthera_pardus_pardus	40.983	3.283
Panthera_pardus_pardus	12.990	3.170
Panthera_pardus_pardus	16.190	3.150
Panthera_pardus_pardus	30.920	3.013
Panthera_pardus_pardus	14.750	2.910
Panthera_pardus_pardus	39.847	2.838
Panthera_pardus_pardus	16.422	2.791
Panthera_pardus_pardus	32.285	2.779
Panthera_pardus_pardus	36.943	2.689
Panthera_pardus_pardus	39.983	2.579
Panthera_pardus_pardus	16.720	2.490
Panthera_pardus_pardus	14.570	2.460
Panthera_pardus_pardus	16.180	2.350
Panthera_pardus_pardus	9.990	2.340
Panthera_pardus_pardus	15.690	2.290
Panthera_pardus_pardus	37.964	2.273
Panthera_pardus_pardus	40.726	2.237
Panthera_pardus_pardus	31.815	2.218
Panthera_pardus_pardus	27.993	2.139
Panthera_pardus_pardus	36.850	2.133
Panthera_pardus_pardus	35.453	2.070
Panthera_pardus_pardus	28.500	2.000
Panthera_pardus_pardus	13.050	1.910
Panthera_pardus_pardus	36.783	1.783
Panthera_pardus_pardus	31.710	1.681
Panthera_pardus_pardus	32.988	1.629
Panthera_pardus_pardus	33.437	1.622
Panthera_pardus_pardus	16.050	1.616
Panthera_pardus_pardus	10.108	1.519
Panthera_pardus_pardus	37.554	1.514
Panthera_pardus_pardus	28.500	1.500
Panthera_pardus_pardus	44.300	1.400
Panthera_pardus_pardus	43.700	1.400
Panthera_pardus_pardus	32.450	1.303
Panthera_pardus_pardus	36.716	1.283
Panthera_pardus_pardus	35.471	1.272
Panthera_pardus_pardus	35.090	1.254
Panthera_pardus_pardus	31.550	1.250
Panthera_pardus_pardus	36.717	1.110
Panthera_pardus_pardus	34.600	1.103
Panthera_pardus_pardus	44.000	1.100
Panthera_pardus_pardus	43.900	1.100
Panthera_pardus_pardus	32.650	1.100
Panthera_pardus_pardus	35.000	1.017
Panthera_pardus_pardus	31.754	1.009
Panthera_pardus_pardus	21.390	0.980
Panthera_pardus_pardus	14.950	0.950
Panthera_pardus_pardus	32.205	0.878
Panthera_pardus_pardus	32.500	0.833
Panthera_pardus_pardus	15.000	0.800
Panthera_pardus_pardus	10.100	0.790
Panthera_pardus_pardus	29.600	0.680
Panthera_pardus_pardus	37.873	0.670
Panthera_pardus_pardus	36.121	0.635
Panthera_pardus_pardus	29.883	0.617
Panthera_pardus_pardus	33.980	0.604
Panthera_pardus_pardus	37.575	0.580
Panthera_pardus_pardus	31.614	0.542
Panthera_pardus_pardus	35.266	0.515
Panthera_pardus_pardus	37.252	0.513
Panthera_pardus_pardus	35.732	0.498
Panthera_pardus_pardus	30.390	0.485
Panthera_pardus_pardus	28.500	0.450
Panthera_pardus_pardus	29.560	0.410
Panthera_pardus_pardus	32.756	0.353
Panthera_pardus_pardus	29.928	0.353
Panthera_pardus_pardus	34.483	0.333
Panthera_pardus_pardus	32.617	0.331
Panthera_pardus_pardus	37.075	0.300
Panthera_pardus_pardus	31.617	0.267
Panthera_pardus_pardus	34.884	0.259
Panthera_pardus_pardus	36.127	0.256
Panthera_pardus_pardus	32.324	0.223
Panthera_pardus_pardus	37.878	0.208
Panthera_pardus_pardus	12.988	0.177
Panthera_pardus_pardus	36.425	0.169
Panthera_pardus_pardus	36.689	0.160
Panthera_pardus_pardus	30.077	0.156
Panthera_pardus_pardus	36.890	0.111
Panthera_pardus_pardus	36.798	0.110
Panthera_pardus_pardus	35.173	0.109
Panthera_pardus_pardus	37.446	0.087
Panthera_pardus_pardus	9.920	0.070
Panthera_pardus_pardus	34.280	0.067
Panthera_pardus_pardus	31.600	0.067
Panthera_pardus_pardus	32.465	0.053
Panthera_pardus_pardus	39.000	0.052
Panthera_pardus_pardus	37.070	0.017
Panthera_pardus_pardus	12.700	0.000
Panthera_pardus_pardus	36.879	0.000
Panthera_pardus_pardus	34.599	-0.007
Panthera_pardus_pardus	31.398	-0.048
Panthera_pardus_pardus	29.550	-0.150
Panthera_pardus_pardus	30.021	-0.163
Panthera_pardus_pardus	30.844	-0.196
Panthera_pardus_pardus	36.070	-0.238
Panthera_pardus_pardus	30.647	-0.283
Panthera_pardus_pardus	31.734	-0.335
Panthera_pardus_pardus	36.053	-0.359
Panthera_pardus_pardus	11.620	-0.370
Panthera_pardus_pardus	27.360	-0.400
Panthera_pardus_pardus	36.739	-0.455
Panthera_pardus_pardus	36.154	-0.487
Panthera_pardus_pardus	36.319	-0.492
Panthera_pardus_pardus	30.000	-0.517
Panthera_pardus_pardus	30.825	-0.526
Panthera_pardus_pardus	37.450	-0.533
Panthera_pardus_pardus	29.883	-0.551
Panthera_pardus_pardus	35.742	-0.614
Panthera_pardus_pardus	30.943	-0.615
Panthera_pardus_pardus	30.800	-0.650
Panthera_pardus_pardus	31.162	-0.651
Panthera_pardus_pardus	36.033	-0.667
Panthera_pardus_pardus	35.533	-0.667
Panthera_pardus_pardus	34.283	-0.667
Panthera_pardus_pardus	36.400	-0.718
Panthera_pardus_pardus	31.453	-0.789
Panthera_pardus_pardus	30.832	-0.837
Panthera_pardus_pardus	29.311	-0.870
Panthera_pardus_pardus	38.060	-0.939
Panthera_pardus_pardus	29.290	-0.990
Panthera_pardus_pardus	36.367	-1.000
Panthera_pardus_pardus	35.867	-1.085
Panthera_pardus_pardus	37.265	-1.141
Panthera_pardus_pardus	36.500	-1.167
Panthera_pardus_pardus	11.100	-1.170
Panthera_pardus_pardus	36.683	-1.174
Panthera_pardus_pardus	36.377	-1.181
Panthera_pardus_pardus	30.600	-1.200
Panthera_pardus_pardus	11.900	-1.200
Panthera_pardus_pardus	36.830	-1.237
Panthera_pardus_pardus	30.755	-1.251
Panthera_pardus_pardus	29.680	-1.280
Panthera_pardus_pardus	20.980	-1.280
Panthera_pardus_pardus	41.521	-1.314
Panthera_pardus_pardus	36.739	-1.363
Panthera_pardus_pardus	34.901	-1.367
Panthera_pardus_pardus	29.600	-1.385
Panthera_pardus_pardus	29.200	-1.410
Panthera_pardus_pardus	36.642	-1.416
Panthera_pardus_pardus	40.227	-1.450
Panthera_pardus_pardus	29.420	-1.450
Panthera_pardus_pardus	37.183	-1.467
Panthera_pardus_pardus	36.958	-1.481
Panthera_pardus_pardus	37.289	-1.482
Panthera_pardus_pardus	13.160	-1.500
Panthera_pardus_pardus	30.649	-1.549
Panthera_pardus_pardus	41.361	-1.552
Panthera_pardus_pardus	34.957	-1.601
Panthera_pardus_pardus	29.200	-1.650
Panthera_pardus_pardus	36.351	-1.784
Panthera_pardus_pardus	36.000	-1.797
Panthera_pardus_pardus	40.124	-1.815
Panthera_pardus_pardus	12.370	-1.830
Panthera_pardus_pardus	38.213	-1.844
Panthera_pardus_pardus	41.117	-1.858
Panthera_pardus_pardus	35.217	-1.966
Panthera_pardus_pardus	34.700	-2.000
Panthera_pardus_pardus	36.045	-2.022
Panthera_pardus_pardus	9.600	-2.045
Panthera_pardus_pardus	35.579	-2.049
Panthera_pardus_pardus	34.200	-2.050
Panthera_pardus_pardus	25.000	-2.050
Panthera_pardus_pardus	28.020	-2.110
Panthera_pardus_pardus	34.900	-2.140
Panthera_pardus_pardus	34.620	-2.149
Panthera_pardus_pardus	35.353	-2.275
Panthera_pardus_pardus	37.825	-2.278
Panthera_pardus_pardus	10.310	-2.320
Panthera_pardus_pardus	11.183	-2.333
Panthera_pardus_pardus	35.588	-2.338
Panthera_pardus_pardus	14.050	-2.340
Panthera_pardus_pardus	31.869	-2.362
Panthera_pardus_pardus	37.967	-2.417
Panthera_pardus_pardus	34.687	-2.426
Panthera_pardus_pardus	34.822	-2.436
Panthera_pardus_pardus	20.900	-2.450
Panthera_pardus_pardus	35.044	-2.588
Panthera_pardus_pardus	14.053	-2.609
Panthera_pardus_pardus	37.254	-2.627
Panthera_pardus_pardus	36.290	-2.632
Panthera_pardus_pardus	15.361	-2.646
Panthera_pardus_pardus	35.346	-2.723
Panthera_pardus_pardus	35.941	-2.854
Panthera_pardus_pardus	36.900	-2.900
Panthera_pardus_pardus	37.510	-2.925
Panthera_pardus_pardus	29.490	-2.930
Panthera_pardus_pardus	38.458	-2.985
Panthera_pardus_pardus	28.460	-2.990
Panthera_pardus_pardus	37.989	-2.993
Panthera_pardus_pardus	35.351	-2.993
Panthera_pardus_pardus	37.383	-3.047
Panthera_pardus_pardus	35.514	-3.152
Panthera_pardus_pardus	35.444	-3.226
Panthera_pardus_pardus	39.167	-3.284
Panthera_pardus_pardus	36.825	-3.292
Panthera_pardus_pardus	34.500	-3.300
Panthera_pardus_pardus	35.917	-3.329
Panthera_pardus_pardus	39.878	-3.332
Panthera_pardus_pardus	34.849	-3.385
Panthera_pardus_pardus	37.683	-3.400
Panthera_pardus_pardus	35.721	-3.607
Panthera_pardus_pardus	28.730	-3.640
Panthera_pardus_pardus	36.032	-3.764
Panthera_pardus_pardus	34.289	-3.789
Panthera_pardus_pardus	36.434	-3.869
Panthera_pardus_pardus	11.432	-3.912
Panthera_pardus_pardus	31.335	-4.066
Panthera_pardus_pardus	29.590	-4.130
Panthera_pardus_pardus	36.176	-4.158
Panthera_pardus_pardus	31.750	-4.167
Panthera_pardus_pardus	36.373	-4.236
Panthera_pardus_pardus	39.383	-4.255
Panthera_pardus_pardus	36.722	-4.257
Panthera_pardus_pardus	35.856	-4.259
Panthera_pardus_pardus	39.578	-4.294
Panthera_pardus_pardus	30.980	-4.314
Panthera_pardus_pardus	39.363	-4.628
Panthera_pardus_pardus	30.864	-4.657
Panthera_pardus_pardus	32.826	-5.018
Panthera_pardus_pardus	29.922	-5.338
Panthera_pardus_pardus	32.131	-5.693
Panthera_pardus_pardus	32.000	-5.972
Panthera_pardus_pardus	15.100	-6.100
Panthera_pardus_pardus	39.358	-6.134
Panthera_pardus_pardus	35.748	-6.137
Panthera_pardus_pardus	32.334	-6.162
Panthera_pardus_pardus	34.112	-6.174
Panthera_pardus_pardus	36.248	-6.199
Panthera_pardus_pardus	29.870	-6.234
Panthera_pardus_pardus	34.733	-6.433
Panthera_pardus_pardus	31.169	-6.512
Panthera_pardus_pardus	31.875	-6.665
Panthera_pardus_pardus	31.170	-6.902
Panthera_pardus_pardus	34.185	-6.914
Panthera_pardus_pardus	31.800	-7.159
Panthera_pardus_pardus	37.468	-7.176
Panthera_pardus_pardus	37.244	-7.297
Panthera_pardus_pardus	35.313	-7.389
Panthera_pardus_pardus	34.064	-7.398
Panthera_pardus_pardus	34.700	-7.436
Panthera_pardus_pardus	34.324	-7.583
Panthera_pardus_pardus	37.765	-7.667
Panthera_pardus_pardus	34.764	-7.685
Panthera_pardus_pardus	32.163	-7.729
Panthera_pardus_pardus	38.197	-7.746
Panthera_pardus_pardus	36.696	-7.752
Panthera_pardus_pardus	21.300	-7.900
Panthera_pardus_pardus	36.500	-7.917
Panthera_pardus_pardus	21.300	-8.000
Panthera_pardus_pardus	38.722	-8.033
Panthera_pardus_pardus	39.042	-8.116
Panthera_pardus_pardus	36.334	-8.167
Panthera_pardus_pardus	36.706	-8.242
Panthera_pardus_pardus	38.226	-8.259
Panthera_pardus_pardus	38.541	-8.397
Panthera_pardus_pardus	19.200	-8.400
Panthera_pardus_pardus	20.600	-8.500
Panthera_pardus_pardus	37.640	-8.740
Panthera_pardus_pardus	38.551	-8.786
Panthera_pardus_pardus	34.000	-8.880
Panthera_pardus_pardus	17.100	-8.900
Panthera_pardus_pardus	13.300	-8.900
Panthera_pardus_pardus	21.500	-9.000
Panthera_pardus_pardus	13.700	-9.100
Panthera_pardus_pardus	26.510	-9.120
Panthera_pardus_pardus	13.400	-9.200
Panthera_pardus_pardus	14.200	-9.300
Panthera_pardus_pardus	34.780	-9.304
Panthera_pardus_pardus	13.200	-9.700
Panthera_pardus_pardus	13.600	-9.800
Panthera_pardus_pardus	37.498	-9.981
Panthera_pardus_pardus	16.000	-10.000
Panthera_pardus_pardus	37.666	-10.534
Panthera_pardus_pardus	17.000	-10.600
Panthera_pardus_pardus	33.890	-10.610
Panthera_pardus_pardus	33.628	-10.616
Panthera_pardus_pardus	27.830	-10.632
Panthera_pardus_pardus	24.189	-11.169
Panthera_pardus_pardus	38.763	-11.176
Panthera_pardus_pardus	35.743	-11.234
Panthera_pardus_pardus	17.200	-11.400
Panthera_pardus_pardus	19.154	-11.425
Panthera_pardus_pardus	36.900	-11.610
Panthera_pardus_pardus	30.613	-11.646
Panthera_pardus_pardus	39.650	-11.716
Panthera_pardus_pardus	36.287	-11.735
Panthera_pardus_pardus	21.670	-11.760
Panthera_pardus_pardus	38.418	-11.771
Panthera_pardus_pardus	27.415	-11.813
Panthera_pardus_pardus	38.505	-11.818
Panthera_pardus_pardus	21.700	-11.900
Panthera_pardus_pardus	32.266	-11.914
Panthera_pardus_pardus	38.184	-12.074
Panthera_pardus_pardus	40.430	-12.110
Panthera_pardus_pardus	36.138	-12.142
Panthera_pardus_pardus	38.047	-12.149
Panthera_pardus_pardus	38.230	-12.178
Panthera_pardus_pardus	29.934	-12.183
Panthera_pardus_pardus	18.100	-12.200
Panthera_pardus_pardus	37.813	-12.279
Panthera_pardus_pardus	38.214	-12.290
Panthera_pardus_pardus	33.170	-12.295
Panthera_pardus_pardus	14.200	-12.300
Panthera_pardus_pardus	37.962	-12.342
Panthera_pardus_pardus	16.900	-12.400
Panthera_pardus_pardus	38.065	-12.441
Panthera_pardus_pardus	37.572	-12.475
Panthera_pardus_pardus	32.220	-12.523
Panthera_pardus_pardus	36.532	-12.579
Panthera_pardus_pardus	13.410	-12.590
Panthera_pardus_pardus	13.780	-12.770
Panthera_pardus_pardus	38.754	-12.777
Panthera_pardus_pardus	33.400	-12.780
Panthera_pardus_pardus	14.700	-12.800
Panthera_pardus_pardus	32.627	-12.825
Panthera_pardus_pardus	38.158	-12.900
Panthera_pardus_pardus	28.634	-12.967
Panthera_pardus_pardus	31.972	-12.976
Panthera_pardus_pardus	30.490	-13.040
Panthera_pardus_pardus	36.259	-13.101
Panthera_pardus_pardus	32.050	-13.159
Panthera_pardus_pardus	31.682	-13.197
Panthera_pardus_pardus	18.500	-13.600
Panthera_pardus_pardus	31.900	-13.610
Panthera_pardus_pardus	32.645	-13.631
Panthera_pardus_pardus	15.050	-13.740
Panthera_pardus_pardus	33.790	-13.980
Panthera_pardus_pardus	26.023	-14.059
Panthera_pardus_pardus	34.900	-14.060
Panthera_pardus_pardus	14.080	-14.080
Panthera_pardus_pardus	31.320	-14.240
Panthera_pardus_pardus	25.767	-14.243
Panthera_pardus_pardus	26.163	-14.388
Panthera_pardus_pardus	26.047	-14.408
Panthera_pardus_pardus	16.250	-14.420
Panthera_pardus_pardus	26.189	-14.661
Panthera_pardus_pardus	26.391	-14.669
Panthera_pardus_pardus	26.090	-14.727
Panthera_pardus_pardus	25.898	-14.931
Panthera_pardus_pardus	25.605	-14.935
Panthera_pardus_pardus	26.098	-14.954
Panthera_pardus_pardus	25.751	-14.968
Panthera_pardus_pardus	14.000	-15.000
Panthera_pardus_pardus	12.700	-15.000
Panthera_pardus_pardus	13.200	-15.100
Panthera_pardus_pardus	16.770	-15.180
Panthera_pardus_pardus	26.021	-15.307
Panthera_pardus_pardus	29.608	-15.319
Panthera_pardus_pardus	15.062	-15.328
Panthera_pardus_pardus	14.830	-15.330
Panthera_pardus_pardus	35.310	-15.370
Panthera_pardus_pardus	15.058	-15.530
Panthera_pardus_pardus	15.488	-15.733
Panthera_pardus_pardus	19.753	-15.739
Panthera_pardus_pardus	34.970	-15.740
Panthera_pardus_pardus	29.576	-15.772
Panthera_pardus_pardus	13.300	-15.800
Panthera_pardus_pardus	30.005	-15.847
Panthera_pardus_pardus	29.187	-15.857
Panthera_pardus_pardus	15.354	-15.887
Panthera_pardus_pardus	29.697	-15.888
Panthera_pardus_pardus	15.200	-15.900
Panthera_pardus_pardus	14.100	-15.900
Panthera_pardus_pardus	12.800	-15.900
Panthera_pardus_pardus	19.016	-15.908
Panthera_pardus_pardus	34.580	-15.950
Panthera_pardus_pardus	29.799	-16.004
Panthera_pardus_pardus	25.727	-16.012
Panthera_pardus_pardus	29.068	-16.034
Panthera_pardus_pardus	29.908	-16.103
Panthera_pardus_pardus	19.760	-16.150
Panthera_pardus_pardus	30.112	-16.156
Panthera_pardus_pardus	30.519	-16.194
Panthera_pardus_pardus	25.996	-16.217
Panthera_pardus_pardus	25.686	-16.236
Panthera_pardus_pardus	28.902	-16.247
Panthera_pardus_pardus	34.750	-16.250
Panthera_pardus_pardus	27.486	-16.281
Panthera_pardus_pardus	29.040	-16.289
Panthera_pardus_pardus	21.209	-16.299
Panthera_pardus_pardus	29.606	-16.325
Panthera_pardus_pardus	20.492	-16.354
Panthera_pardus_pardus	36.853	-16.375
Panthera_pardus_pardus	31.058	-16.384
Panthera_pardus_pardus	19.536	-16.404
Panthera_pardus_pardus	24.249	-16.442
Panthera_pardus_pardus	21.729	-16.445
Panthera_pardus_pardus	21.206	-16.459
Panthera_pardus_pardus	14.600	-16.500
Panthera_pardus_pardus	29.649	-16.508
Panthera_pardus_pardus	21.480	-16.520
Panthera_pardus_pardus	21.272	-16.530
Panthera_pardus_pardus	19.741	-16.532
Panthera_pardus_pardus	19.645	-16.536
Panthera_pardus_pardus	30.017	-16.547
Panthera_pardus_pardus	28.953	-16.550
Panthera_pardus_pardus	29.409	-16.552
Panthera_pardus_pardus	38.420	-16.560
Panthera_pardus_pardus	12.244	-16.575
Panthera_pardus_pardus	21.567	-16.606
Panthera_pardus_pardus	23.292	-16.666
Panthera_pardus_pardus	32.199	-16.671
Panthera_pardus_pardus	26.029	-16.674
Panthera_pardus_pardus	12.260	-16.740
Panthera_pardus_pardus	28.889	-16.827
Panthera_pardus_pardus	21.056	-16.845
Panthera_pardus_pardus	23.552	-16.868
Panthera_pardus_pardus	28.778	-16.870
Panthera_pardus_pardus	28.610	-16.952
Panthera_pardus_pardus	22.061	-16.964
Panthera_pardus_pardus	23.190	-17.047
Panthera_pardus_pardus	23.547	-17.059
Panthera_pardus_pardus	12.980	-17.096
Panthera_pardus_pardus	19.686	-17.129
Panthera_pardus_pardus	21.991	-17.193
Panthera_pardus_pardus	23.337	-17.212
Panthera_pardus_pardus	27.865	-17.306
Panthera_pardus_pardus	23.553	-17.345
Panthera_pardus_pardus	13.812	-17.353
Panthera_pardus_pardus	22.582	-17.450
Panthera_pardus_pardus	13.993	-17.485
Panthera_pardus_pardus	20.100	-17.500
Panthera_pardus_pardus	14.508	-17.527
Panthera_pardus_pardus	22.350	-17.575
Panthera_pardus_pardus	14.015	-17.578
Panthera_pardus_pardus	14.377	-17.604
Panthera_pardus_pardus	23.292	-17.666
Panthera_pardus_pardus	23.147	-17.694
Panthera_pardus_pardus	23.034	-17.717
Panthera_pardus_pardus	22.313	-17.733
Panthera_pardus_pardus	22.716	-17.779
Panthera_pardus_pardus	25.037	-17.833
Panthera_pardus_pardus	23.313	-17.868
Panthera_pardus_pardus	23.213	-17.938
Panthera_pardus_pardus	25.710	-17.981
Panthera_pardus_pardus	21.667	-17.981
Panthera_pardus_pardus	27.062	-17.982
Panthera_pardus_pardus	22.363	-18.014
Panthera_pardus_pardus	13.016	-18.015
Panthera_pardus_pardus	28.241	-18.178
Panthera_pardus_pardus	29.349	-18.186
Panthera_pardus_pardus	21.674	-18.210
Panthera_pardus_pardus	35.160	-18.219
Panthera_pardus_pardus	26.045	-18.306
Panthera_pardus_pardus	25.583	-18.327
Panthera_pardus_pardus	33.888	-18.328
Panthera_pardus_pardus	32.775	-18.388
Panthera_pardus_pardus	14.390	-18.396
Panthera_pardus_pardus	35.026	-18.412
Panthera_pardus_pardus	27.070	-18.420
Panthera_pardus_pardus	29.871	-18.464
Panthera_pardus_pardus	26.444	-18.483
Panthera_pardus_pardus	27.144	-18.503
Panthera_pardus_pardus	34.418	-18.537
Panthera_pardus_pardus	24.111	-18.589
Panthera_pardus_pardus	24.768	-18.595
Panthera_pardus_pardus	18.650	-18.668
Panthera_pardus_pardus	26.390	-18.781
Panthera_pardus_pardus	18.739	-18.819
Panthera_pardus_pardus	17.198	-18.829
Panthera_pardus_pardus	24.178	-18.883
Panthera_pardus_pardus	18.518	-18.949
Panthera_pardus_pardus	27.072	-18.970
Panthera_pardus_pardus	34.710	-18.992
Panthera_pardus_pardus	25.900	-19.025
Panthera_pardus_pardus	27.260	-19.030
Panthera_pardus_pardus	14.473	-19.096
Panthera_pardus_pardus	23.513	-19.117
Panthera_pardus_pardus	23.611	-19.132
Panthera_pardus_pardus	27.565	-19.165
Panthera_pardus_pardus	14.333	-19.206
Panthera_pardus_pardus	17.493	-19.206
Panthera_pardus_pardus	27.448	-19.208
Panthera_pardus_pardus	26.628	-19.217
Panthera_pardus_pardus	22.657	-19.241
Panthera_pardus_pardus	27.935	-19.246
Panthera_pardus_pardus	24.529	-19.271
Panthera_pardus_pardus	30.233	-19.283
Panthera_pardus_pardus	14.430	-19.304
Panthera_pardus_pardus	17.728	-19.312
Panthera_pardus_pardus	24.599	-19.339
Panthera_pardus_pardus	17.133	-19.345
Panthera_pardus_pardus	22.831	-19.358
Panthera_pardus_pardus	17.998	-19.373
Panthera_pardus_pardus	15.783	-19.373
Panthera_pardus_pardus	14.535	-19.435
Panthera_pardus_pardus	14.383	-19.441
Panthera_pardus_pardus	14.113	-19.472
Panthera_pardus_pardus	20.699	-19.539
Panthera_pardus_pardus	27.808	-19.546
Panthera_pardus_pardus	24.618	-19.549
Panthera_pardus_pardus	29.296	-19.599
Panthera_pardus_pardus	18.498	-19.603
Panthera_pardus_pardus	17.462	-19.637
Panthera_pardus_pardus	17.574	-19.639
Panthera_pardus_pardus	16.841	-19.671
Panthera_pardus_pardus	15.481	-19.693
Panthera_pardus_pardus	28.800	-19.717
Panthera_pardus_pardus	33.050	-19.770
Panthera_pardus_pardus	20.543	-19.784
Panthera_pardus_pardus	29.294	-19.805
Panthera_pardus_pardus	31.870	-19.863
Panthera_pardus_pardus	13.873	-19.866
Panthera_pardus_pardus	30.479	-19.920
Panthera_pardus_pardus	31.901	-19.983
Panthera_pardus_pardus	14.042	-19.996
Panthera_pardus_pardus	27.211	-20.015
Panthera_pardus_pardus	15.780	-20.068
Panthera_pardus_pardus	14.070	-20.091
Panthera_pardus_pardus	30.617	-20.100
Panthera_pardus_pardus	30.998	-20.113
Panthera_pardus_pardus	30.832	-20.135
Panthera_pardus_pardus	31.110	-20.170
Panthera_pardus_pardus	31.957	-20.201
Panthera_pardus_pardus	30.670	-20.204
Panthera_pardus_pardus	30.924	-20.235
Panthera_pardus_pardus	29.037	-20.236
Panthera_pardus_pardus	27.334	-20.250
Panthera_pardus_pardus	31.031	-20.255
Panthera_pardus_pardus	30.566	-20.265
Panthera_pardus_pardus	27.600	-20.273
Panthera_pardus_pardus	30.410	-20.280
Panthera_pardus_pardus	17.365	-20.288
Panthera_pardus_pardus	17.452	-20.327
Panthera_pardus_pardus	17.253	-20.361
Panthera_pardus_pardus	17.083	-20.389
Panthera_pardus_pardus	32.313	-20.394
Panthera_pardus_pardus	21.472	-20.412
Panthera_pardus_pardus	28.522	-20.429
Panthera_pardus_pardus	15.666	-20.440
Panthera_pardus_pardus	17.285	-20.449
Panthera_pardus_pardus	16.974	-20.467
Panthera_pardus_pardus	17.143	-20.479
Panthera_pardus_pardus	15.979	-20.482
Panthera_pardus_pardus	17.453	-20.493
Panthera_pardus_pardus	28.367	-20.505
Panthera_pardus_pardus	16.750	-20.510
Panthera_pardus_pardus	28.612	-20.560
Panthera_pardus_pardus	32.210	-20.571
Panthera_pardus_pardus	16.569	-20.579
Panthera_pardus_pardus	17.349	-20.591
Panthera_pardus_pardus	28.090	-20.630
Panthera_pardus_pardus	28.519	-20.634
Panthera_pardus_pardus	16.921	-20.666
Panthera_pardus_pardus	31.979	-20.694
Panthera_pardus_pardus	16.451	-20.758
Panthera_pardus_pardus	16.638	-20.770
Panthera_pardus_pardus	20.193	-20.801
Panthera_pardus_pardus	16.999	-20.802
Panthera_pardus_pardus	32.032	-20.838
Panthera_pardus_pardus	16.152	-20.843
Panthera_pardus_pardus	16.652	-20.860
Panthera_pardus_pardus	20.846	-20.879
Panthera_pardus_pardus	16.486	-20.883
Panthera_pardus_pardus	17.512	-20.900
Panthera_pardus_pardus	31.967	-20.922
Panthera_pardus_pardus	17.078	-20.923
Panthera_pardus_pardus	30.647	-20.939
Panthera_pardus_pardus	24.297	-20.953
Panthera_pardus_pardus	32.247	-20.961
Panthera_pardus_pardus	28.462	-20.970
Panthera_pardus_pardus	16.443	-20.979
Panthera_pardus_pardus	27.758	-21.005
Panthera_pardus_pardus	29.184	-21.012
Panthera_pardus_pardus	31.533	-21.017
Panthera_pardus_pardus	16.818	-21.032
Panthera_pardus_pardus	31.900	-21.080
Panthera_pardus_pardus	16.557	-21.087
Panthera_pardus_pardus	15.198	-21.196
Panthera_pardus_pardus	16.262	-21.201
Panthera_pardus_pardus	15.075	-21.216
Panthera_pardus_pardus	14.621	-21.225
Panthera_pardus_pardus	18.075	-21.287
Panthera_pardus_pardus	29.286	-21.289
Panthera_pardus_pardus	16.236	-21.303
Panthera_pardus_pardus	17.931	-21.320
Panthera_pardus_pardus	30.103	-21.333
Panthera_pardus_pardus	16.497	-21.342
Panthera_pardus_pardus	17.420	-21.357
Panthera_pardus_pardus	16.022	-21.357
Panthera_pardus_pardus	33.762	-21.358
Panthera_pardus_pardus	17.729	-21.365
Panthera_pardus_pardus	16.356	-21.380
Panthera_pardus_pardus	31.823	-21.416
Panthera_pardus_pardus	20.621	-21.437
Panthera_pardus_pardus	29.400	-21.467
Panthera_pardus_pardus	16.394	-21.482
Panthera_pardus_pardus	28.230	-21.502
Panthera_pardus_pardus	16.808	-21.509
Panthera_pardus_pardus	31.073	-21.513
Panthera_pardus_pardus	33.779	-21.517
Panthera_pardus_pardus	30.322	-21.517
Panthera_pardus_pardus	28.065	-21.524
Panthera_pardus_pardus	33.961	-21.533
Panthera_pardus_pardus	17.900	-21.548
Panthera_pardus_pardus	19.888	-21.592
Panthera_pardus_pardus	33.398	-21.595
Panthera_pardus_pardus	17.809	-21.607
Panthera_pardus_pardus	16.407	-21.608
Panthera_pardus_pardus	31.900	-21.615
Panthera_pardus_pardus	20.000	-21.620
Panthera_pardus_pardus	33.620	-21.640
Panthera_pardus_pardus	30.200	-21.700
Panthera_pardus_pardus	29.900	-21.700
Panthera_pardus_pardus	15.075	-21.701
Panthera_pardus_pardus	17.894	-21.731
Panthera_pardus_pardus	15.610	-21.733
Panthera_pardus_pardus	16.307	-21.772
Panthera_pardus_pardus	30.750	-21.791
Panthera_pardus_pardus	29.092	-21.816
Panthera_pardus_pardus	16.678	-21.824
Panthera_pardus_pardus	16.996	-21.827
Panthera_pardus_pardus	16.171	-21.887
Panthera_pardus_pardus	31.349	-21.902
Panthera_pardus_pardus	16.617	-21.920
Panthera_pardus_pardus	17.308	-21.922
Panthera_pardus_pardus	24.173	-21.934
Panthera_pardus_pardus	29.243	-21.948
Panthera_pardus_pardus	16.326	-21.953
Panthera_pardus_pardus	17.483	-21.985
Panthera_pardus_pardus	16.497	-21.992
Panthera_pardus_pardus	31.266	-22.040
Panthera_pardus_pardus	16.958	-22.054
Panthera_pardus_pardus	29.391	-22.059
Panthera_pardus_pardus	16.551	-22.077
Panthera_pardus_pardus	15.588	-22.079
Panthera_pardus_pardus	17.619	-22.081
Panthera_pardus_pardus	29.627	-22.099
Panthera_pardus_pardus	16.497	-22.153
Panthera_pardus_pardus	29.484	-22.160
Panthera_pardus_pardus	17.346	-22.170
Panthera_pardus_pardus	16.319	-22.175
Panthera_pardus_pardus	29.889	-22.188
Panthera_pardus_pardus	17.009	-22.199
Panthera_pardus_pardus	29.232	-22.242
Panthera_pardus_pardus	17.210	-22.248
Panthera_pardus_pardus	30.054	-22.256
Panthera_pardus_pardus	29.463	-22.266
Panthera_pardus_pardus	17.469	-22.268
Panthera_pardus_pardus	15.773	-22.276
Panthera_pardus_pardus	29.322	-22.279
Panthera_pardus_pardus	16.936	-22.290
Panthera_pardus_pardus	17.283	-22.323
Panthera_pardus_pardus	17.189	-22.357
Panthera_pardus_pardus	17.379	-22.364
Panthera_pardus_pardus	17.722	-22.383
Panthera_pardus_pardus	17.538	-22.400
Panthera_pardus_pardus	19.634	-22.414
Panthera_pardus_pardus	16.866	-22.446
Panthera_pardus_pardus	17.431	-22.453
Panthera_pardus_pardus	16.204	-22.461
Panthera_pardus_pardus	31.233	-22.474
Panthera_pardus_pardus	17.335	-22.475
Panthera_pardus_pardus	17.169	-22.482
Panthera_pardus_pardus	17.521	-22.510
Panthera_pardus_pardus	16.984	-22.512
Panthera_pardus_pardus	29.950	-22.533
Panthera_pardus_pardus	15.830	-22.540
Panthera_pardus_pardus	33.049	-22.553
Panthera_pardus_pardus	30.934	-22.554
Panthera_pardus_pardus	16.409	-22.556
Panthera_pardus_pardus	16.842	-22.566
Panthera_pardus_pardus	17.783	-22.568
Panthera_pardus_pardus	32.884	-22.569
Panthera_pardus_pardus	31.487	-22.625
Panthera_pardus_pardus	17.011	-22.628
Panthera_pardus_pardus	17.503	-22.629
Panthera_pardus_pardus	19.522	-22.631
Panthera_pardus_pardus	33.002	-22.632
Panthera_pardus_pardus	31.347	-22.643
Panthera_pardus_pardus	17.384	-22.647
Panthera_pardus_pardus	28.371	-22.655
Panthera_pardus_pardus	18.127	-22.686
Panthera_pardus_pardus	32.591	-22.696
Panthera_pardus_pardus	32.420	-22.696
Panthera_pardus_pardus	29.100	-22.700
Panthera_pardus_pardus	17.965	-22.709
Panthera_pardus_pardus	33.040	-22.717
Panthera_pardus_pardus	15.633	-22.743
Panthera_pardus_pardus	31.688	-22.745
Panthera_pardus_pardus	32.810	-22.750
Panthera_pardus_pardus	17.080	-22.763
Panthera_pardus_pardus	16.509	-22.766
Panthera_pardus_pardus	17.241	-22.772
Panthera_pardus_pardus	16.894	-22.782
Panthera_pardus_pardus	16.112	-22.787
Panthera_pardus_pardus	15.794	-22.788
Panthera_pardus_pardus	31.552	-22.801
Panthera_pardus_pardus	32.446	-22.808
Panthera_pardus_pardus	15.933	-22.816
Panthera_pardus_pardus	30.878	-22.819
Panthera_pardus_pardus	15.576	-22.820
Panthera_pardus_pardus	16.804	-22.821
Panthera_pardus_pardus	17.992	-22.835
Panthera_pardus_pardus	29.245	-22.842
Panthera_pardus_pardus	32.943	-22.848
Panthera_pardus_pardus	17.324	-22.848
Panthera_pardus_pardus	32.635	-22.849
Panthera_pardus_pardus	17.191	-22.870
Panthera_pardus_pardus	31.385	-22.870
Panthera_pardus_pardus	16.979	-22.875
Panthera_pardus_pardus	16.575	-22.878
Panthera_pardus_pardus	17.855	-22.883
Panthera_pardus_pardus	30.167	-22.917
Panthera_pardus_pardus	31.673	-22.920
Panthera_pardus_pardus	30.952	-22.935
Panthera_pardus_pardus	31.234	-22.936
Panthera_pardus_pardus	31.565	-22.938
Panthera_pardus_pardus	15.943	-22.948
Panthera_pardus_pardus	31.840	-22.962
Panthera_pardus_pardus	33.211	-22.986
Panthera_pardus_pardus	32.918	-22.987
Panthera_pardus_pardus	17.057	-22.989
Panthera_pardus_pardus	29.561	-22.996
Panthera_pardus_pardus	31.627	-23.018
Panthera_pardus_pardus	16.964	-23.029
Panthera_pardus_pardus	16.230	-23.035
Panthera_pardus_pardus	31.399	-23.052
Panthera_pardus_pardus	31.001	-23.053
Panthera_pardus_pardus	17.382	-23.069
Panthera_pardus_pardus	32.905	-23.087
Panthera_pardus_pardus	31.913	-23.089
Panthera_pardus_pardus	31.584	-23.101
Panthera_pardus_pardus	31.726	-23.128
Panthera_pardus_pardus	15.649	-23.131
Panthera_pardus_pardus	31.353	-23.132
Panthera_pardus_pardus	31.152	-23.154
Panthera_pardus_pardus	31.021	-23.154
Panthera_pardus_pardus	31.927	-23.188
Panthera_pardus_pardus	31.814	-23.200
Panthera_pardus_pardus	31.494	-23.235
Panthera_pardus_pardus	31.612	-23.242
Panthera_pardus_pardus	30.943	-23.261
Panthera_pardus_pardus	17.519	-23.269
Panthera_pardus_pardus	32.252	-23.291
Panthera_pardus_pardus	31.738	-23.291
Panthera_pardus_pardus	17.467	-23.363
Panthera_pardus_pardus	31.657	-23.381
Panthera_pardus_pardus	16.388	-23.390
Panthera_pardus_pardus	31.036	-23.458
Panthera_pardus_pardus	32.275	-23.480
Panthera_pardus_pardus	28.331	-23.505
Panthera_pardus_pardus	31.554	-23.519
Panthera_pardus_pardus	28.147	-23.527
Panthera_pardus_pardus	16.791	-23.546
Panthera_pardus_pardus	31.677	-23.547
Panthera_pardus_pardus	32.256	-23.578
Panthera_pardus_pardus	31.342	-23.591
Panthera_pardus_pardus	16.592	-23.614
Panthera_pardus_pardus	31.599	-23.626
Panthera_pardus_pardus	30.696	-23.633
Panthera_pardus_pardus	16.030	-23.651
Panthera_pardus_pardus	32.175	-23.656
Panthera_pardus_pardus	24.184	-23.668
Panthera_pardus_pardus	31.187	-23.678
Panthera_pardus_pardus	31.856	-23.705
Panthera_pardus_pardus	31.711	-23.735
Panthera_pardus_pardus	31.281	-23.736
Panthera_pardus_pardus	31.400	-23.741
Panthera_pardus_pardus	24.011	-23.756
Panthera_pardus_pardus	30.706	-23.799
Panthera_pardus_pardus	32.218	-23.815
Panthera_pardus_pardus	28.500	-23.825
Panthera_pardus_pardus	31.997	-23.836
Panthera_pardus_pardus	31.419	-23.845
Panthera_pardus_pardus	31.287	-23.845
Panthera_pardus_pardus	24.491	-23.852
Panthera_pardus_pardus	24.100	-23.852
Panthera_pardus_pardus	16.390	-23.854
Panthera_pardus_pardus	32.321	-23.857
Panthera_pardus_pardus	28.273	-23.862
Panthera_pardus_pardus	27.680	-23.883
Panthera_pardus_pardus	16.015	-23.888
Panthera_pardus_pardus	31.510	-23.896
Panthera_pardus_pardus	31.362	-23.925
Panthera_pardus_pardus	31.237	-23.926
Panthera_pardus_pardus	27.894	-23.967
Panthera_pardus_pardus	27.767	-24.000
Panthera_pardus_pardus	15.808	-24.014
Panthera_pardus_pardus	31.399	-24.016
Panthera_pardus_pardus	21.870	-24.017
Panthera_pardus_pardus	29.148	-24.034
Panthera_pardus_pardus	31.775	-24.041
Panthera_pardus_pardus	27.629	-24.045
Panthera_pardus_pardus	31.012	-24.072
Panthera_pardus_pardus	30.678	-24.100
Panthera_pardus_pardus	16.254	-24.152
Panthera_pardus_pardus	30.539	-24.163
Panthera_pardus_pardus	32.008	-24.185
Panthera_pardus_pardus	16.151	-24.195
Panthera_pardus_pardus	28.288	-24.251
Panthera_pardus_pardus	31.215	-24.256
Panthera_pardus_pardus	28.787	-24.289
Panthera_pardus_pardus	27.823	-24.292
Panthera_pardus_pardus	31.450	-24.325
Panthera_pardus_pardus	28.021	-24.342
Panthera_pardus_pardus	27.548	-24.346
Panthera_pardus_pardus	27.732	-24.360
Panthera_pardus_pardus	16.287	-24.370
Panthera_pardus_pardus	31.221	-24.375
Panthera_pardus_pardus	31.778	-24.393
Panthera_pardus_pardus	31.334	-24.411
Panthera_pardus_pardus	27.600	-24.426
Panthera_pardus_pardus	26.790	-24.448
Panthera_pardus_pardus	16.249	-24.462
Panthera_pardus_pardus	16.151	-24.474
Panthera_pardus_pardus	31.234	-24.521
Panthera_pardus_pardus	16.069	-24.528
Panthera_pardus_pardus	20.818	-24.545
Panthera_pardus_pardus	16.001	-24.593
Panthera_pardus_pardus	16.505	-24.605
Panthera_pardus_pardus	30.459	-24.612
Panthera_pardus_pardus	30.340	-24.624
Panthera_pardus_pardus	16.618	-24.639
Panthera_pardus_pardus	30.831	-24.681
Panthera_pardus_pardus	16.164	-24.692
Panthera_pardus_pardus	26.145	-24.696
Panthera_pardus_pardus	15.825	-24.704
Panthera_pardus_pardus	31.532	-24.706
Panthera_pardus_pardus	26.252	-24.707
Panthera_pardus_pardus	15.968	-24.711
Panthera_pardus_pardus	30.420	-24.749
Panthera_pardus_pardus	31.398	-24.761
Panthera_pardus_pardus	28.519	-24.772
Panthera_pardus_pardus	22.093	-24.782
Panthera_pardus_pardus	30.729	-24.801
Panthera_pardus_pardus	16.141	-24.813
Panthera_pardus_pardus	31.567	-24.835
Panthera_pardus_pardus	31.410	-24.852
Panthera_pardus_pardus	30.518	-24.857
Panthera_pardus_pardus	31.189	-24.862
Panthera_pardus_pardus	16.272	-24.892
Panthera_pardus_pardus	31.523	-24.949
Panthera_pardus_pardus	31.312	-24.960
Panthera_pardus_pardus	30.340	-24.967
Panthera_pardus_pardus	16.025	-24.971
Panthera_pardus_pardus	16.203	-25.005
Panthera_pardus_pardus	16.303	-25.020
Panthera_pardus_pardus	21.410	-25.129
Panthera_pardus_pardus	16.499	-25.133
Panthera_pardus_pardus	27.808	-25.141
Panthera_pardus_pardus	22.005	-25.146
Panthera_pardus_pardus	16.020	-25.215
Panthera_pardus_pardus	30.547	-25.216
Panthera_pardus_pardus	16.365	-25.268
Panthera_pardus_pardus	16.153	-25.280
Panthera_pardus_pardus	26.044	-25.382
Panthera_pardus_pardus	29.263	-25.437
Panthera_pardus_pardus	31.605	-25.456
Panthera_pardus_pardus	15.982	-25.505
Panthera_pardus_pardus	31.509	-25.511
Panthera_pardus_pardus	17.000	-25.512
Panthera_pardus_pardus	16.174	-25.517
Panthera_pardus_pardus	19.745	-25.544
Panthera_pardus_pardus	27.782	-25.633
Panthera_pardus_pardus	22.913	-25.659
Panthera_pardus_pardus	19.820	-25.670
Panthera_pardus_pardus	16.184	-25.672
Panthera_pardus_pardus	31.481	-25.675
Panthera_pardus_pardus	19.962	-25.693
Panthera_pardus_pardus	31.214	-25.714
Panthera_pardus_pardus	27.186	-25.714
Panthera_pardus_pardus	31.661	-25.721
Panthera_pardus_pardus	31.108	-25.762
Panthera_pardus_pardus	20.032	-25.788
Panthera_pardus_pardus	22.886	-25.807
Panthera_pardus_pardus	31.172	-25.841
Panthera_pardus_pardus	16.125	-25.842
Panthera_pardus_pardus	16.258	-25.889
Panthera_pardus_pardus	27.763	-25.907
Panthera_pardus_pardus	31.050	-25.942
Panthera_pardus_pardus	22.789	-26.023
Panthera_pardus_pardus	27.710	-26.085
Panthera_pardus_pardus	20.685	-26.205
Panthera_pardus_pardus	20.134	-26.214
Panthera_pardus_pardus	32.000	-26.250
Panthera_pardus_pardus	16.208	-26.407
Panthera_pardus_pardus	32.810	-26.434
Panthera_pardus_pardus	31.166	-26.467
Panthera_pardus_pardus	28.217	-26.517
Panthera_pardus_pardus	16.193	-26.615
Panthera_pardus_pardus	16.011	-26.669
Panthera_pardus_pardus	21.866	-26.728
Panthera_pardus_pardus	20.915	-26.824
Panthera_pardus_pardus	32.251	-26.888
Panthera_pardus_pardus	32.521	-26.951
Panthera_pardus_pardus	32.450	-27.018
Panthera_pardus_pardus	22.479	-27.223
Panthera_pardus_pardus	31.263	-27.465
Panthera_pardus_pardus	31.811	-27.547
Panthera_pardus_pardus	32.288	-27.565
Panthera_pardus_pardus	32.008	-27.574
Panthera_pardus_pardus	23.412	-27.587
Panthera_pardus_pardus	31.592	-27.604
Panthera_pardus_pardus	32.137	-27.613
Panthera_pardus_pardus	32.398	-27.724
Panthera_pardus_pardus	32.286	-27.732
Panthera_pardus_pardus	21.665	-27.757
Panthera_pardus_pardus	30.861	-27.760
Panthera_pardus_pardus	32.055	-27.784
Panthera_pardus_pardus	31.815	-27.789
Panthera_pardus_pardus	32.337	-27.844
Panthera_pardus_pardus	32.240	-27.894
Panthera_pardus_pardus	16.994	-28.068
Panthera_pardus_pardus	32.117	-28.094
Panthera_pardus_pardus	32.019	-28.132
Panthera_pardus_pardus	32.517	-28.162
Panthera_pardus_pardus	32.012	-28.235
Panthera_pardus_pardus	32.359	-28.236
Panthera_pardus_pardus	31.792	-28.305
Panthera_pardus_pardus	31.948	-28.317
Panthera_pardus_pardus	32.444	-28.341
Panthera_pardus_pardus	17.100	-28.373
Panthera_pardus_pardus	31.944	-28.409
Panthera_pardus_pardus	32.400	-28.435
Panthera_pardus_pardus	20.188	-28.473
Panthera_pardus_pardus	20.028	-28.576
Panthera_pardus_pardus	18.437	-28.576
Panthera_pardus_pardus	20.173	-28.605
Panthera_pardus_pardus	22.740	-28.629
Panthera_pardus_pardus	28.963	-28.703
Panthera_pardus_pardus	23.167	-28.833
Panthera_pardus_pardus	19.368	-28.857
Panthera_pardus_pardus	18.063	-28.943
Panthera_pardus_pardus	17.392	-29.013
Panthera_pardus_pardus	31.091	-29.043
Panthera_pardus_pardus	29.394	-29.055
Panthera_pardus_pardus	29.399	-29.156
Panthera_pardus_pardus	29.521	-29.264
Panthera_pardus_pardus	27.530	-29.330
Panthera_pardus_pardus	29.567	-29.409
Panthera_pardus_pardus	29.502	-29.507
Panthera_pardus_pardus	29.410	-29.551
Panthera_pardus_pardus	29.344	-29.642
Panthera_pardus_pardus	29.239	-29.671
Panthera_pardus_pardus	17.820	-29.682
Panthera_pardus_pardus	29.756	-29.692
Panthera_pardus_pardus	22.694	-29.722
Panthera_pardus_pardus	29.369	-29.730
Panthera_pardus_pardus	18.398	-29.785
Panthera_pardus_pardus	29.217	-29.816
Panthera_pardus_pardus	17.566	-30.117
Panthera_pardus_pardus	17.931	-30.208
Panthera_pardus_pardus	18.563	-30.500
Panthera_pardus_pardus	25.429	-30.584
Panthera_pardus_pardus	30.291	-30.690
Panthera_pardus_pardus	29.792	-31.340
Panthera_pardus_pardus	19.746	-31.371
Panthera_pardus_pardus	26.475	-31.453
Panthera_pardus_pardus	27.034	-31.490
Panthera_pardus_pardus	28.635	-31.510
Panthera_pardus_pardus	19.106	-31.662
Panthera_pardus_pardus	25.038	-31.755
Panthera_pardus_pardus	29.245	-31.842
Panthera_pardus_pardus	26.962	-31.980
Panthera_pardus_pardus	27.695	-32.023
Panthera_pardus_pardus	18.650	-32.052
Panthera_pardus_pardus	19.003	-32.106
Panthera_pardus_pardus	28.444	-32.145
Panthera_pardus_pardus	19.047	-32.234
Panthera_pardus_pardus	19.193	-32.238
Panthera_pardus_pardus	28.858	-32.265
Panthera_pardus_pardus	19.412	-32.292
Panthera_pardus_pardus	26.005	-32.294
Panthera_pardus_pardus	25.434	-32.310
Panthera_pardus_pardus	25.128	-32.335
Panthera_pardus_pardus	19.100	-32.355
Panthera_pardus_pardus	23.110	-32.382
Panthera_pardus_pardus	27.305	-32.400
Panthera_pardus_pardus	24.387	-32.429
Panthera_pardus_pardus	19.192	-32.438
Panthera_pardus_pardus	27.860	-32.458
Panthera_pardus_pardus	25.930	-32.474
Panthera_pardus_pardus	19.400	-32.490
Panthera_pardus_pardus	18.930	-32.497
Panthera_pardus_pardus	19.145	-32.541
Panthera_pardus_pardus	26.150	-32.584
Panthera_pardus_pardus	28.371	-32.617
Panthera_pardus_pardus	19.059	-32.640
Panthera_pardus_pardus	19.409	-32.649
Panthera_pardus_pardus	27.514	-32.662
Panthera_pardus_pardus	18.514	-32.667
Panthera_pardus_pardus	19.150	-32.804
Panthera_pardus_pardus	19.383	-32.817
Panthera_pardus_pardus	19.022	-32.878
Panthera_pardus_pardus	18.715	-32.890
Panthera_pardus_pardus	18.436	-32.940
Panthera_pardus_pardus	22.092	-32.969
Panthera_pardus_pardus	20.886	-32.989
Panthera_pardus_pardus	26.089	-33.026
Panthera_pardus_pardus	27.749	-33.039
Panthera_pardus_pardus	26.820	-33.066
Panthera_pardus_pardus	25.845	-33.107
Panthera_pardus_pardus	19.656	-33.132
Panthera_pardus_pardus	19.206	-33.164
Panthera_pardus_pardus	18.328	-33.190
Panthera_pardus_pardus	25.429	-33.272
Panthera_pardus_pardus	19.312	-33.290
Panthera_pardus_pardus	26.457	-33.335
Panthera_pardus_pardus	22.095	-33.336
Panthera_pardus_pardus	27.242	-33.344
Panthera_pardus_pardus	19.745	-33.347
Panthera_pardus_pardus	19.215	-33.358
Panthera_pardus_pardus	18.546	-33.432
Panthera_pardus_pardus	19.300	-33.454
Panthera_pardus_pardus	27.060	-33.456
Panthera_pardus_pardus	20.587	-33.464
Panthera_pardus_pardus	23.795	-33.469
Panthera_pardus_pardus	19.497	-33.486
Panthera_pardus_pardus	19.733	-33.510
Panthera_pardus_pardus	18.805	-33.552
Panthera_pardus_pardus	23.882	-33.553
Panthera_pardus_pardus	23.593	-33.574
Panthera_pardus_pardus	21.565	-33.581
Panthera_pardus_pardus	23.427	-33.601
Panthera_pardus_pardus	24.116	-33.630
Panthera_pardus_pardus	22.670	-33.647
Panthera_pardus_pardus	26.656	-33.660
Panthera_pardus_pardus	21.900	-33.718
Panthera_pardus_pardus	21.538	-33.722
Panthera_pardus_pardus	19.358	-33.728
Panthera_pardus_pardus	25.363	-33.758
Panthera_pardus_pardus	20.729	-33.787
Panthera_pardus_pardus	25.093	-33.788
Panthera_pardus_pardus	19.249	-33.790
Panthera_pardus_pardus	19.094	-33.806
Panthera_pardus_pardus	23.169	-33.840
Panthera_pardus_pardus	22.212	-33.857
Panthera_pardus_pardus	18.913	-33.872
Panthera_pardus_pardus	22.932	-33.876
Panthera_pardus_pardus	22.452	-33.887
Panthera_pardus_pardus	23.862	-33.913
Panthera_pardus_pardus	19.223	-33.915
Panthera_pardus_pardus	20.060	-33.917
Panthera_pardus_pardus	19.626	-33.919
Panthera_pardus_pardus	20.241	-33.923
Panthera_pardus_pardus	23.682	-33.945
Panthera_pardus_pardus	20.835	-33.948
Panthera_pardus_pardus	22.338	-33.950
Panthera_pardus_pardus	20.376	-33.956
Panthera_pardus_pardus	20.483	-33.973
Panthera_pardus_pardus	25.387	-33.975
Panthera_pardus_pardus	22.725	-33.981
Panthera_pardus_pardus	23.366	-33.984
Panthera_pardus_pardus	24.727	-33.989
Panthera_pardus_pardus	19.022	-34.000
Panthera_pardus_pardus	23.054	-34.030
Panthera_pardus_pardus	19.909	-34.050
Panthera_pardus_pardus	18.383	-34.051
Panthera_pardus_pardus	19.771	-34.055
Panthera_pardus_pardus	22.036	-34.138
Panthera_pardus_pardus	19.513	-34.184
Panthera_pardus_pardus	20.910	-34.185
Panthera_pardus_pardus	19.183	-34.192
Panthera_pardus_pardus	21.168	-34.214
Panthera_pardus_pardus	18.831	-34.308
Panthera_pardus_pardus	19.200	-34.370
Panthera_pardus_pardus	19.884	-34.521
Panthera_pardus_pardus	19.399	-34.544
Panthera_pardus_pardus	19.712	-34.642
